# Supplementary material for: A Novel Strategy for Highly Efficient Heterologous Expression of Carbonic Anhydrase in Yarrowia lipolytica
Source: Int J Mol Sci. 2026 May 9;27(10):4224. doi: 10.3390/ijms27104224 (PMC13207147; doi:10.3390/ijms27104224)
Supplement: Supplementary file 1 [file ijms-27-04224-s001.zip]

Archive with 1 entries (1 files):
- ijms-4268872-supplementary.pdf
